# Supplementary material for: Searching for Paralytic Toxin, Tetrodotoxin, in Swedish Bivalve Shellfish
Source: Mar Drugs. 2025 Jun 19;23(6):257. doi: 10.3390/md23060257 (PMC12194443; doi:10.3390/md23060257)
Supplement: Supplementary file 1 [file marinedrugs-23-00257-s001.zip]

Archive with 1 entries (1 files):
- marinedrugs-3645474-supplementary.pdf
